# Supplementary material for: Decoding Causal Associations Between Neuropsychiatric Disorders and Rotator Cuff Tendinopathy: A Two‐Sample Mendelian Randomization Study
Source: Brain Behav. 2026 Jan 30;16(2):e71246. doi: 10.1002/brb3.71246 (PMC12856381; doi:10.1002/brb3.71246)
Supplement: Supplementary file 2 — Supplementary Materials: brb371246‐sup‐0002‐tablesS1‐S12.xlsx [file BRB3-16-e71246-s003.xlsx]

## Sheet: Table description
Supplement Tables	Description
Supplement Table 1	Instrumental variables for ADHD
Supplement Table 2	Instrumental variables for ASD
Supplement Table 3	Instrumental variables for BIP
Supplement Table 4	Instrumental variables for epilepsy
Supplement Table 5	Instrumental variables for MDD
Supplement Table 6	Instrumental variables for OSD
Supplement Table 7	Instrumental variables for PTSD
Supplement Table 8	Instrumental variables for SCZ
Supplement Table 9	Instrumental variables for RCT
Supplement Table 10	Sensitivity analysis of the causal effect between neuropsychiatric disorders and RCT
Supplement Table 11	Sensitivity analysis of MVMR estimates for the causal associations
Supplement Table 12	Sensitivity analysis of MRlap in PTSD and RCT

## Sheet: ST1
Supplementary Table 1. Instrumental variables for ADHD.
SNP	CHR	BP	A1	A2	BETA	SE	PVAL	EAF	N	F
rs1162202	16	61966703	C	T	0.0613961	0.0102	1.922e-09	0.63	225010	36.2311
rs6082363	20	21250843	T	C	0.0703	0.0101	4.375e-12	0.296	225534	48.4471
rs549845	1	44076469	G	A	0.0788019	0.0102	9.033e-15	0.321	225534	59.6861
rs4925811	8	145802447	T	G	-0.0579999	0.0101	8.303e-09	0.515	223916	32.9771
rs2886697	3	20724204	G	A	0.0587971	0.0096	7.898e-10	0.634	225534	37.5119
rs11255890	10	8784773	C	A	0.0530003	0.0097	4.144e-08	0.389	225534	29.8548
rs6537401	4	147099654	G	A	-0.0568032	0.01	1.395e-08	0.66	225534	32.266
rs2582895	11	28602173	C	A	0.0724974	0.0096	4.094e-14	0.634	225534	57.0299
rs17576773	4	112217523	C	T	0.0963006	0.0151	1.625e-10	0.888	223155	40.6728
rs114142727	3	87015142	C	G	0.250603	0.0403	5.126e-10	0.988	223822	38.669
rs115111850	3	43651029	A	G	-0.114895	0.0204	1.707e-08	0.944	225534	31.7205
rs7613360	3	49916710	C	T	-0.0534008	0.0097	3.175e-08	0.598	223155	30.3076
rs17718444	3	71499401	C	T	0.0611986	0.0103	2.873e-09	0.695	225534	35.3027
rs1438898	2	145714354	A	C	0.0628997	0.0108	4.877e-09	0.762	225534	33.9195
rs704061	12	89771903	T	C	-0.0559039	0.0094	2.299e-09	0.554	225534	35.3695
rs11596214	10	106453832	G	A	0.0528012	0.0095	3.167e-08	0.597	225534	30.8915
rs2025286	6	70858701	A	C	-0.0548998	0.0093	3.997e-09	0.553	225534	34.8478
rs77960	5	103964585	G	A	-0.0732053	0.01	2.462e-13	0.665	225534	53.5902
rs76284431	14	98690923	T	A	-0.0816006	0.0134	1.194e-09	0.847	225534	37.0832
rs10875612	5	144474779	C	T	-0.0542978	0.0093	5.624e-09	0.483	225534	34.0878
rs7844069	8	93277087	T	G	0.0551982	0.0095	6.736e-09	0.428	225534	33.76
rs76857496	18	5871800	C	A	0.0800027	0.014	1.242e-08	0.87	225534	32.6553
rs4916723	5	87854395	A	C	-0.0852965	0.011	9.477e-15	0.553	79260	60.128
rs9969232	7	114158954	G	A	-0.0683003	0.01	9.983e-12	0.344	223155	46.6492
rs73145587	7	67685754	A	T	0.101301	0.0184	3.665e-08	0.91	79260	30.3106
rs7506904	18	50625779	G	A	-0.0559039	0.0098	1.242e-08	0.343	225534	32.5411

## Sheet: ST2
Supplementary Table 2. Instrumental variables for ASD.
SNP	CHR	BP	A1	A2	BETA	SE	PVAL	EAF	N	F
rs141455452	17	44019083	T	G	0.0784044	0.0159	8.939e-07	0.35714	46350	24.3157
rs10110094	8	131472047	A	G	0.0906996	0.0191	2.05e-06	0.1431	46350	22.5499
rs910805	20	21248116	A	G	-0.0956963	0.016	2.041e-09	0.7638	46350	35.7726
rs78058104	15	93953737	A	G	0.187898	0.0397	2.221e-06	0.0317	46350	22.4007
rs11787216	8	142615222	T	C	-0.0692	0.0147	2.587e-06	0.3344	46350	22.1604
rs78827416	10	72749037	A	G	0.130502	0.0266	9e-07	0.07464	46350	24.0697
rs35404050	12	73196902	T	C	0.0843044	0.0176	1.606e-06	0.2086	46350	22.9443
rs9389208	6	135035609	T	C	0.0672006	0.0144	3.121e-06	0.3722	46350	21.7782
rs76397219	8	60390318	A	G	-0.140297	0.0303	3.566e-06	0.91513	46350	21.4394
rs78653484	1	147183927	T	C	-0.176296	0.0385	4.675e-06	0.05215	46350	20.9683
rs111931861	7	104744219	A	G	-0.216901	0.0409	1.118e-07	0.94376	46350	28.1239
rs2224274	20	14760747	T	C	0.0709989	0.0138	2.858e-07	0.5031	46350	26.4694
rs4750990	10	130488026	T	C	-0.0680968	0.0141	1.371e-06	0.6104	46350	23.3247
rs77691144	13	66970212	T	C	-0.207406	0.0435	1.91e-06	0.96728	46350	22.7333
rs12203328	6	23767038	C	G	0.0697033	0.0153	4.915e-06	0.2434	46350	20.755
rs740883	6	29575405	A	T	-0.113695	0.0238	1.694e-06	0.90491	46350	22.8208
rs28729902	9	76179384	A	G	-0.0839035	0.0178	2.345e-06	0.8016	46350	22.2188
rs325485	5	103995368	A	G	0.0728043	0.0143	3.254e-07	0.3712	46350	25.9204
rs112635299	14	94838142	T	G	0.220997	0.0432	3.044e-07	0.01738	46350	26.1702
rs72934503	6	98583488	A	G	-0.0704976	0.0141	5.892e-07	0.5225	46350	24.9983
rs644552	11	102735140	A	G	0.159403	0.0346	4.211e-06	0.06237	46350	21.2245
rs144911765	21	37255329	T	C	-0.190096	0.0403	2.364e-06	0.97342	46350	22.2502
rs6692705	1	193502609	A	G	0.0656005	0.0141	3.263e-06	0.3988	46350	21.6459
rs10099100	8	10576775	C	G	0.0843044	0.0147	1.065e-08	0.3436	46350	32.8901
rs11185408	1	104792257	A	G	-0.0686965	0.0138	6.983e-07	0.5102	46350	24.7805
rs141319505	10	65421442	A	G	0.290698	0.061	1.876e-06	0.9683	46350	22.7103
rs45595836	10	16691399	T	C	0.138996	0.0272	3.131e-07	0.09305	46350	26.1138
rs9366877	6	11730878	A	G	0.0684994	0.0139	9.053e-07	0.5716	46350	24.2853
rs16879023	6	16753147	A	G	-0.0957953	0.0201	1.765e-06	0.1513	46350	22.7141
rs4916723	5	87854395	A	C	-0.067305	0.0141	1.924e-06	0.5849	46350	22.7854
rs7783557	7	71646872	T	C	0.0670042	0.0146	4.363e-06	0.6779	46350	21.062
rs292441	18	55872558	A	G	-0.0724954	0.0149	1.124e-06	0.6687	46350	23.6727
rs149923766	19	37980494	T	G	-0.237306	0.0484	9.612e-07	0.98875	46350	24.0395
rs2391769	1	96978961	A	G	-0.0769026	0.0145	1.135e-07	0.3252	46350	28.1285
rs6701243	1	99092784	A	C	0.0735014	0.0144	3.074e-07	0.6442	46350	26.0535
rs1452075	3	62481063	T	C	0.080704	0.0155	2.069e-07	0.7106	46350	27.1098
rs79940520	3	191838169	A	G	-0.0953992	0.0207	4.26e-06	0.8507	46350	21.2397

## Sheet: ST3
Supplementary Table 3. Instrumental variables for BD.
SNP	CHR	BP	A1	A2	BETA	SE	PVAL	EAF	N	F
rs174592	11	61618608	A	G	-0.0773995	0.0141	3.664e-08	0.618	51710	30.1327
rs73496688	11	79156748	A	T	0.108702	0.019	1.047e-08	0.157	51710	32.7316
rs10744560	12	2387099	T	C	0.0832008	0.014	2.918e-09	0.352	51710	35.3182
rs71395455	15	85153804	A	G	0.082096	0.0146	1.934e-08	0.697	51710	31.6183
rs884301	17	53367464	T	C	0.0802981	0.0138	5.801e-09	0.392	51710	33.8573
rs111444407	19	19358207	T	C	0.1166	0.0184	2.404e-10	0.165	51710	40.1571
rs2314398	2	97413488	C	G	0.0841021	0.0144	5.92e-09	0.695	51710	34.1106
rs138321	22	41209304	A	G	0.0793009	0.0135	4.692e-09	0.522	51710	34.5055
rs9834970	3	36856030	T	C	-0.101003	0.0134	5.531e-14	0.483	51710	56.8149
rs2302417	3	52814256	A	T	-0.079303	0.0136	4.925e-09	0.472	51710	34.0017
rs11724116	4	162294038	T	C	-0.104095	0.0188	3.267e-08	0.148	51710	30.6578
rs329319	5	133906609	A	G	0.0788019	0.0139	1.539e-08	0.444	51710	32.1399
rs55648125	6	50816718	A	G	-0.117096	0.0215	4.922e-08	0.885	51710	29.6623
rs10455979	6	166995260	C	G	-0.0750038	0.0137	4.596e-08	0.515	51710	29.9726
rs17150022	7	24771777	T	C	-0.113202	0.0204	2.701e-08	0.872	51710	30.7929
rs13231398	7	110197412	C	G	-0.1207	0.0219	3.361e-08	0.101	51710	30.3756

## Sheet: ST4
Supplementary Table 4. Instrumental variables for epilepsy.
SNP	CHR	BP	A1	A2	BETA	SE	PVAL	EAF	N	F
rs2678901	2	58138651	A	G	6.849	0.99993	7.412e-12	0.4048	69995	46.9153
rs60055328	2	166940799	T	C	6.931	1.00004	4.187e-12	0.7601	69995	48.0349
rs3740422	10	103565960	C	G	6.013	0.999967	1.819e-09	0.3455	69995	36.1585
rs6559752	9	86570075	T	C	-5.614	1.00005	1.98e-08	0.267	69995	31.5141

## Sheet: ST5
Supplementary Table 5. Instrumental variables for MDD.
SNP	CHR	BP	A1	A2	BETA	SE	PVAL	EAF	N	F
rs7551758	1	52274078	G	T	0.0283	0.0043	5.1074e-11	0.5329	500199	43.3148
rs2568958	1	72765116	A	G	0.0382	0.0044	2.90202e-18	0.6042	500199	75.374
rs10913112	1	175913828	T	C	-0.0262	0.0045	4.52501e-09	0.378	500199	33.8983
rs17641524	1	197704717	T	C	-0.03	0.0053	1.502e-08	0.2101	500199	32.0399
rs354155	1	49675276	C	G	-0.0449	0.0075	1.75102e-09	0.0923	500199	35.8402
rs7538938	1	67132262	C	T	0.0251	0.0043	7.28903e-09	0.5599	500199	34.073
rs4141983	1	18122009	C	T	-0.0264	0.0046	9.69192e-09	0.326	500199	32.9376
rs2111592	2	208049581	A	G	0.0263	0.0046	1.34999e-08	0.3141	500199	32.6886
rs72948506	2	212618440	A	G	0.0265	0.0047	1.71498e-08	0.2975	500199	31.7904
rs35469634	3	158171455	G	A	-0.0241	0.0044	3.27899e-08	0.5774	500199	30.0005
rs843812	3	61255413	A	G	0.0248	0.0044	1.40501e-08	0.4117	500199	31.7686
rs9831648	3	49214303	T	G	-0.0292	0.0052	1.58599e-08	0.7739	500199	31.5325
rs66511648	3	117515519	C	T	0.0297	0.0048	6.03004e-10	0.284	500199	38.2852
rs76954012	3	115977242	A	T	0.0412	0.0074	2.41002e-08	0.0931	500199	30.9978
rs30266	5	103972357	A	G	0.0366	0.0046	1.42791e-15	0.3271	500199	63.3062
rs247910	5	87630769	G	A	0.0237	0.0043	4.71205e-08	0.457	500199	30.378
rs7725715	5	164487555	A	G	0.029	0.0043	1.60694e-11	0.5343	500199	45.484
rs150186873	6	27182377	C	A	0.0704	0.012	4.51305e-09	0.0327	500199	34.4178
rs2232423	6	28366151	G	A	-0.062	0.007	1.13501e-18	0.1056	500199	78.449
rs9364755	6	165117329	G	A	0.0283	0.0051	3.48602e-08	0.2262	500199	30.7916
rs2214123	6	67000001	G	A	-0.0261	0.0045	8.55598e-09	0.6466	500199	33.64
rs2876520	6	142996618	G	C	0.026	0.0043	2.24099e-09	0.4688	500199	36.5603
rs2522831	7	82448100	C	T	0.024	0.0043	2.113e-08	0.4739	500199	31.152
rs4730387	7	109100414	A	T	0.0238	0.0043	4.12003e-08	0.4659	500199	30.6349
rs150346963	7	117625599	T	C	0.0283	0.0044	1.15699e-10	0.4118	500199	41.3683
rs3807865	7	12250402	A	G	0.031	0.0044	1.09295e-12	0.4105	500199	49.6384
rs10235664	7	2086814	C	T	-0.027	0.0049	4.67703e-08	0.2529	500199	30.3623
rs59082935	7	38724868	T	C	0.0363	0.0066	3.071e-08	0.1342	500199	30.25
rs62535714	9	37182655	A	G	0.0339	0.0058	4.68598e-09	0.1639	500199	34.162
rs1931388	9	11203149	G	A	-0.0295	0.0044	1.67996e-11	0.4042	500199	44.9509
rs59283172	9	25232978	A	G	-0.039	0.007	2.40902e-08	0.1081	500199	31.0408
rs2418449	9	119731359	C	T	-0.0281	0.0048	4.24502e-09	0.281	500199	34.2713
rs1021363	10	106610839	G	A	-0.03	0.0045	2.28718e-11	0.6434	500199	44.4444
rs198457	11	61471678	T	C	-0.0315	0.0056	1.89998e-08	0.1886	500199	31.6406
rs4497414	11	88756779	C	T	0.0291	0.0044	2.92685e-11	0.44	500199	43.7402
rs4936276	11	113365141	C	G	0.0278	0.0044	3.57001e-10	0.622	500199	39.9194
rs61914045	12	52352301	A	G	0.0309	0.0054	7.96398e-09	0.2034	500199	32.7438
rs9529218	13	31790053	T	C	-0.034	0.0054	2.231e-10	0.2031	500199	39.6433
rs9536381	13	53860655	T	C	0.0255	0.0046	2.61698e-08	0.3259	500199	30.7302
rs508502	13	80921519	T	C	-0.0264	0.0048	3.55599e-08	0.2992	500199	30.25
rs1950829	14	42097937	G	A	-0.0297	0.0043	4.73805e-12	0.5173	500199	47.7063
rs754287	14	103997525	A	T	-0.0289	0.0045	1.31099e-10	0.3664	500199	41.2449
rs7152906	14	75125540	C	T	0.0258	0.0043	1.87301e-09	0.5196	500199	36
rs28541419	15	88945878	G	C	-0.0292	0.0052	1.75598e-08	0.2308	500199	31.5325
rs12919291	16	13800430	C	G	0.0327	0.0055	3.092e-09	0.1884	500199	35.3484
rs4799949	18	35155910	T	C	-0.0292	0.0046	1.40301e-10	0.6684	500199	40.2949
rs12967143	18	53099012	C	G	-0.0345	0.0047	2.52697e-13	0.7012	500199	53.8818
rs7241572	18	77580712	A	G	0.0323	0.0054	2.43299e-09	0.2047	500199	35.7781
rs1367635	18	50861409	C	T	0.0253	0.0043	4.35402e-09	0.5148	500199	34.6182
rs13037326	20	44692598	T	C	0.031	0.0049	2.398e-10	0.2597	500199	40.025

## Sheet: ST6
Supplementary Table 6. Instrumental variables for OCD.
SNP	CHR	BP	A1	A2	BETA	SE	PVAL	EAF	N	F
rs12568997	1	88867185	A	G	-0.2933	0.058	4.227e-07	0.3098	9725	25.5723
rs116347760	1	114201251	A	T	0.629701	0.1335	2.394e-06	0.02249	9725	22.2488
rs56343802	2	139823241	A	T	-0.169799	0.0368	3.974e-06	0.7117	9725	21.2901
rs13141765	4	6243646	T	C	-0.2663	0.0558	1.863e-06	0.4356	9725	22.7759
rs12504244	4	55485188	C	G	-0.1689	0.0352	1.623e-06	0.5992	9725	23.0238
rs1030757	4	93697153	A	C	-0.1653	0.0339	1.094e-06	0.4847	9725	23.7765
rs55687617	7	56775429	A	G	-0.2702	0.0575	2.666e-06	0.1319	9725	22.0818
rs4733767	8	128581578	A	G	0.193501	0.039	7.097e-07	0.2751	9725	24.617
rs72781967	10	5622426	T	C	-0.1666	0.0353	2.433e-06	0.7025	9725	22.2742
rs639560	15	42381240	T	C	-0.4158	0.0879	2.226e-06	0.04397	9725	22.3765
rs72783425	16	14148431	A	C	0.339703	0.0733	3.533e-06	0.05624	9725	21.4778
rs9952159	18	3660801	T	C	0.182297	0.0396	4.212e-06	0.2403	9725	21.1917
rs117310268	18	19675267	T	C	0.448697	0.0965	3.306e-06	0.05726	9725	21.6198
rs77885126	18	58420429	T	C	-0.602501	0.1312	4.377e-06	0.98875	9725	21.0886
rs909701	22	44973368	C	G	-0.1554	0.0337	4.052e-06	0.4939	9725	21.2638

## Sheet: ST7
Supplementary Table 7. Instrumental variables for PTSD.
SNP	CHR	BP	A1	A2	BETA	SE	PVAL	EAF	N	F
rs6759922	2	22450249	A	G	0.0156685	0.00177627	1.134e-18	0.4573	7193585	77.81
rs488769	11	57450720	A	C	-0.0163787	0.00185805	1.198e-18	0.6558	7193585	77.7042
rs1476535	7	114071035	T	C	0.0172391	0.00195743	1.284e-18	0.5607	7193585	77.5632
rs2186710	11	112827048	C	G	-0.0153391	0.00181399	2.777e-17	0.5453	7193585	71.5039
rs12128161	1	73837417	A	C	-0.0143017	0.00181447	3.231e-15	0.6153	7193585	62.1259
rs29242	6	29598869	T	C	-0.0294565	0.00394648	8.393e-14	0.9457	7193585	55.7113
rs11130221	3	49819102	C	G	-0.0129498	0.00176717	2.328e-13	0.5126	7193585	53.6996
rs9479138	6	152215199	T	G	0.0137276	0.00188773	3.541e-13	0.3493	7193585	52.882
rs2135029	5	155856538	A	G	-0.0131188	0.00180924	4.137e-13	0.6061	7193585	52.577
rs4632195	18	50746748	T	C	0.0124218	0.00176722	2.073e-12	0.5215	7193585	49.4068
rs10992779	9	96304656	A	G	0.0129394	0.00185326	2.916e-12	0.6468	7193585	48.7483
rs17514846	15	91416550	A	C	-0.0132291	0.00192564	6.436e-12	0.459	7193585	47.1969
rs34809719	7	2028968	T	G	-0.0148757	0.00217196	7.433e-12	0.2088	7193585	46.9088
rs2899991	14	47273964	T	C	0.0120935	0.00176805	7.909e-12	0.4752	7193585	46.7856
rs10496632	2	125014321	C	G	-0.013096	0.00196047	2.395e-11	0.286	7193585	44.6224
rs4129585	8	143312933	A	C	0.0118574	0.001782	2.847e-11	0.4323	7193585	44.2757
rs13161130	5	107050023	C	G	-0.013734	0.00206527	2.935e-11	0.2424	7193585	44.2225
rs2684641	17	43520118	A	G	-0.0168497	0.00253531	3.013e-11	0.8204	7193585	44.1693
rs61946067	12	118740957	T	C	-0.0163639	0.00250365	6.339e-11	0.8545	7193585	42.7193
rs73338706	17	65926604	T	C	-0.0149574	0.00229268	6.838e-11	0.7885	7193585	42.5626
rs10487459	7	126378255	A	G	-0.0117042	0.0018118	1.045e-10	0.6122	7193585	41.7316
rs7170398	15	78067633	T	C	0.0118718	0.00183803	1.053e-10	0.4115	7193585	41.7187
rs9651063	1	191391663	T	C	0.0119942	0.00187147	1.467e-10	0.3674	7193585	41.0753
rs4652676	1	181698693	A	G	0.0130983	0.00204789	1.595e-10	0.2477	7193585	40.9088
rs748832	3	16851202	A	G	-0.011641	0.00182547	1.804e-10	0.627	7193585	40.6661
rs33817	5	103978326	A	G	0.0113503	0.00178519	2.044e-10	0.4276	7193585	40.4242
rs1320163	3	43303296	A	G	0.0155976	0.00245864	2.239e-10	0.1594	7193585	40.2463
rs78201023	1	35771901	T	C	0.0290838	0.00464301	3.76e-10	0.0381	7193585	39.2377
rs2470937	7	104579775	A	T	0.0110844	0.00177463	4.222e-10	0.4503	7193585	39.0125
rs10132977	14	103370119	T	C	0.014497	0.00232809	4.741e-10	0.1741	7193585	38.7755
rs896686	18	53123031	T	G	0.0145806	0.00235361	5.82e-10	0.8296	7193585	38.378
rs58043442	7	82517273	T	C	-0.0109388	0.00177032	6.438e-10	0.4884	7193585	38.18
rs12521971	5	61505488	A	C	0.0109256	0.00176847	6.492e-10	0.5172	7193585	38.1677
rs3094012	6	31434520	C	G	-0.0164811	0.00267637	7.352e-10	0.1281	7193585	37.921
rs7408312	19	18438507	T	G	-0.0110989	0.00182788	1.263e-09	0.4543	7193585	36.8692
rs13290462	9	31215058	T	G	0.0124295	0.00205889	1.575e-09	0.6692	7193585	36.4454
rs6430728	2	138308918	A	G	0.0105893	0.00176606	2.021e-09	0.5113	7193585	35.952
rs197261	2	161904823	A	G	0.0117917	0.00196725	2.051e-09	0.7183	7193585	35.928
rs7141058	14	69751819	A	G	-0.0105811	0.00176735	2.138e-09	0.4797	7193585	35.8442
rs1541903	3	71324328	T	C	0.0154055	0.00259396	2.873e-09	0.1337	7193585	35.2717
rs6800637	3	18775592	A	T	0.0125053	0.00211132	3.16e-09	0.7112	7193585	35.0819
rs13168358	5	153133722	T	C	-0.0124715	0.00212353	4.269e-09	0.2222	7193585	34.4921
rs11957630	5	164522821	A	G	-0.0103606	0.00177196	5.014e-09	0.4577	7193585	34.1874
rs2107448	7	21485102	T	C	-0.0104431	0.00179342	5.782e-09	0.5808	7193585	33.9073
rs175086	5	139543091	A	G	0.0104767	0.00180104	5.988e-09	0.5172	7193585	33.8375
rs2292996	12	103556972	T	C	-0.0102726	0.00176596	6.002e-09	0.4957	7193585	33.8375
rs67736073	9	137956040	T	C	0.0157143	0.00271171	6.837e-09	0.1471	7193585	33.582
rs143133717	17	30354349	T	C	-0.0161696	0.00280187	7.867e-09	0.1388	7193585	33.3044
rs6032660	20	44730245	A	G	-0.0117234	0.00204099	9.225e-09	0.7507	7193585	32.9935
rs2011374	1	214101186	A	T	-0.0103303	0.00180033	9.583e-09	0.505	7193585	32.9246
rs11628299	14	42152124	A	G	0.0101892	0.00178507	1.14e-08	0.4269	7193585	32.5813
rs7914674	10	106738675	T	C	0.0125887	0.00221088	1.242e-08	0.7889	7193585	32.4216
rs7333625	13	69588261	A	T	0.0175092	0.00308261	1.343e-08	0.9098	7193585	32.2624
rs1358394	7	115068713	A	G	0.00999731	0.00177132	1.662e-08	0.4697	7193585	31.8547
rs4489042	5	92428154	C	G	-0.0101959	0.00181746	2.024e-08	0.3817	7193585	31.4721
rs10282032	7	117628555	T	C	0.0101646	0.00181251	2.041e-08	0.4413	7193585	31.4497
rs7243332	18	26570584	A	G	-0.0107901	0.00192991	2.258e-08	0.6802	7193585	31.2593
rs1373273	13	53973351	A	C	-0.00996857	0.00178552	2.365e-08	0.5661	7193585	31.1699
rs11529859	11	28666727	T	C	0.0108866	0.00195135	2.414e-08	0.7129	7193585	31.1252
rs10842260	12	24180799	A	G	-0.00986952	0.00176968	2.442e-08	0.4661	7193585	31.1029
rs34811474	4	25408838	A	G	-0.0120481	0.00217318	2.948e-08	0.2232	7193585	30.7359
rs1124372	10	77561513	A	G	0.010887	0.00196552	3.046e-08	0.7197	7193585	30.6805
rs1861188	16	6319505	A	G	-0.0106962	0.00193983	3.499e-08	0.6833	7193585	30.4042
rs10191758	2	144263280	A	G	0.0100099	0.0018243	4.079e-08	0.6258	7193585	30.1072
rs180963	6	101127213	T	C	0.00965901	0.00176646	4.557e-08	0.4956	7193585	29.899
rs10104247	8	9465186	A	C	-0.013207	0.00241799	4.71e-08	0.8164	7193585	29.8334
rs7200432	16	60666399	A	G	0.0104841	0.00192158	4.866e-08	0.3064	7193585	29.7679

## Sheet: ST8
Supplementary Table 8. Instrumental variables for SCZ.
SNP	CHR	BP	A1	A2	BETA	SE	PVAL	EAF	N	F
rs11587347	1	239198959	G	C	0.103895	0.0147	1.52897e-12	0.094	130644	49.9522
rs56335113	1	30427639	G	A	-0.064701	0.0094	6.01728e-12	0.697	130644	47.3769
rs12129573	1	73768366	A	C	0.0777994	0.0089	2.28192e-18	0.366	130644	76.4139
rs145071536	1	243793012	C	T	0.0851005	0.012	1.6151e-12	0.192	130644	50.2923
rs4653164	1	36627542	T	C	0.0511038	0.0092	3.07603e-08	0.668	130644	30.8554
rs1892346	1	66331478	A	T	0.0484027	0.0088	3.55697e-08	0.564	130644	30.2534
rs1198588	1	98552832	T	A	0.102598	0.0108	1.73101e-21	0.788	130644	90.2465
rs12138231	1	150115398	A	T	0.0669949	0.0116	7.99006e-09	0.817	130644	33.3555
rs7515363	1	200414959	T	C	-0.0535029	0.0089	1.83599e-09	0.619	130644	36.1389
rs6673880	1	2373168	G	A	0.062301	0.0091	7.19449e-12	0.495	130644	46.8713
rs3795310	1	8431607	T	C	-0.0509972	0.0087	5.75003e-09	0.463	130644	34.3601
rs11210892	1	44100084	A	G	-0.0635005	0.0091	2.67793e-12	0.67	130644	48.6936
rs11165867	1	97878068	T	C	0.0743034	0.0116	1.29999e-10	0.16	130644	41.03
rs16851048	1	177276006	C	T	0.0744973	0.0107	4.14859e-12	0.195	130644	48.4745
rs1451488	2	199990107	G	A	0.0708947	0.0087	4.47198e-16	0.555	130644	66.4032
rs2167378	2	200045258	T	C	-0.0648978	0.0087	7.30466e-14	0.439	130644	55.6444
rs3791710	2	212290048	C	T	-0.0600033	0.0108	3.02002e-08	0.203	130644	30.8676
rs6715366	2	2327295	A	G	0.0540972	0.0097	2.49201e-08	0.267	130644	31.1033
rs6721531	2	79426855	T	A	-0.0517002	0.0091	1.46801e-08	0.341	130644	32.2776
rs13016542	2	145183851	C	T	-0.0883039	0.0129	8.28133e-12	0.136	130644	46.8576
rs3739118	2	201253769	A	G	-0.057004	0.0095	2.36401e-09	0.291	130644	36.0051
rs12712510	2	22749726	C	T	-0.0574006	0.0087	5.14399e-11	0.527	130644	43.5306
rs7575796	2	97746526	G	A	-0.0963006	0.0172	2.065e-08	0.094	130644	31.3474
rs1881046	2	156835793	T	G	-0.0507026	0.0092	3.39203e-08	0.34	130644	30.3728
rs62183855	2	172956449	C	A	-0.0660967	0.0111	2.65797e-09	0.192	130644	35.4579
rs11693094	2	185601420	T	C	-0.054403	0.0087	4.292e-10	0.461	130644	39.1027
rs12151767	2	198274929	A	G	-0.0611045	0.0086	1.30707e-12	0.487	130644	50.4835
rs778371	2	233743109	G	A	0.0806029	0.0095	1.49486e-17	0.286	130644	71.987
rs13011472	2	57961602	G	C	0.070401	0.0087	4.28154e-16	0.484	130644	65.4816
rs3770754	2	37575381	G	C	-0.052896	0.0091	5.35205e-09	0.368	130644	33.788
rs6546857	2	73837955	G	A	0.0603978	0.0102	2.74397e-09	0.232	130644	35.0624
rs2909457	2	162845855	A	G	-0.0489997	0.0087	1.48201e-08	0.564	130644	31.7211
rs12489270	3	16875823	C	T	0.0579046	0.0089	7.46793e-11	0.375	130644	42.3298
rs6798742	3	63903759	G	A	0.0610991	0.0093	4.56878e-11	0.307	130644	43.1622
rs167924	3	107379837	G	A	0.0501992	0.009	2.339e-08	0.631	130644	31.1106
rs1430894	3	17868759	T	C	0.0532953	0.0086	6.15404e-10	0.483	130644	38.4044
rs6549963	3	30044778	C	T	-0.0483043	0.0088	4.30804e-08	0.416	130644	30.1305
rs2710323	3	52815905	C	T	-0.0784044	0.0086	1.22914e-19	0.49	130644	83.1159
rs17194490	3	2547786	T	G	0.0781994	0.0116	1.79515e-11	0.161	130644	45.4455
rs60135207	3	71563777	T	G	-0.0495994	0.0088	1.52598e-08	0.415	130644	31.7678
rs7634476	3	136398387	G	A	0.0577033	0.0088	5.46261e-11	0.586	130644	42.9968
rs9876421	3	36848316	T	C	0.0625033	0.0092	9.19179e-12	0.343	130644	46.1562
rs1604060	3	117772036	G	A	0.0772051	0.014	3.24101e-08	0.885	130644	30.4114
rs308697	3	161487491	A	C	-0.0501036	0.0087	8.83202e-09	0.436	130644	33.1665
rs7647398	3	180733150	T	C	-0.0774979	0.0109	1.07399e-12	0.2	130644	50.5507
rs35734242	4	706700	C	T	0.050704	0.0089	1.36801e-08	0.426	130644	32.4567
rs215412	4	23423586	A	G	0.0577033	0.0091	2.69197e-10	0.328	130644	40.2086
rs11941714	4	31202669	A	G	-0.0515957	0.0093	3.07298e-08	0.336	130644	30.7795
rs1427633	4	167974142	C	G	-0.0483043	0.0088	4.09704e-08	0.593	130644	30.1305
rs13107325	4	103188709	T	C	0.158703	0.0168	2.90001e-21	0.067	129529	89.2384
rs2333321	4	176859992	G	A	-0.0712038	0.0105	1.24796e-11	0.792	130644	45.9862
rs10035564	5	45252500	G	A	0.0668024	0.0092	4.38026e-13	0.331	130644	52.724
rs16867571	5	88743219	G	A	-0.0657035	0.0104	2.67602e-10	0.235	130644	39.9126
rs10117	5	137892170	A	G	-0.0549994	0.0088	4.65897e-10	0.398	130644	39.0616
rs1901512	5	101723875	C	T	-0.058401	0.0094	5.72295e-10	0.699	130644	38.5998
rs187557	5	106766340	T	C	-0.0666956	0.0119	2.02899e-08	0.848	130644	31.4124
rs72802868	5	152235215	T	G	-0.0691995	0.0096	4.55407e-13	0.294	130644	51.9593
rs11740474	5	153680747	T	A	0.0536962	0.0088	1.128e-09	0.415	130644	37.2325
rs9687282	5	139065988	G	T	0.0525994	0.0091	7.32808e-09	0.334	130644	33.4102
rs12652777	5	155775075	C	T	-0.0487997	0.0086	1.523e-08	0.522	130644	32.1986
rs4700418	5	60621839	G	C	0.0701972	0.0087	5.36661e-16	0.493	130644	65.103
rs9454727	6	70003389	G	A	-0.054403	0.0098	3.34996e-08	0.273	130644	30.8172
rs2815731	6	73155285	A	C	-0.0600033	0.0091	4.38834e-11	0.358	130644	43.4778
rs34555420	6	26090270	T	G	-0.168696	0.0173	1.53709e-22	0.075	130644	95.0862
rs634940	6	93077500	T	G	0.0663962	0.0099	1.78402e-11	0.252	130644	44.9796
rs9461916	6	33796794	C	T	0.0532953	0.0088	1.64101e-09	0.594	130644	36.6786
rs217336	6	84341803	A	C	-0.0503033	0.0087	8.051e-09	0.434	130644	33.4314
rs13195636	6	27509493	C	A	-0.210504	0.0159	6.54636e-40	0.091	130644	175.278
rs1611236	6	29748690	A	G	-0.0551035	0.0096	8.47403e-09	0.314	130644	32.947
rs7798283	7	133128127	G	T	-0.074003	0.0134	3.48698e-08	0.133	130644	30.4992
rs728055	7	137072531	A	T	-0.0673969	0.009	8.84912e-14	0.358	130644	56.0783
rs1914399	7	71770973	G	C	-0.0491044	0.0087	1.40101e-08	0.521	130644	31.8568
rs13233308	7	87244960	T	C	-0.0487044	0.0086	1.749e-08	0.484	130644	32.073
rs58120505	7	2029867	C	T	-0.089603	0.0088	2.23512e-24	0.418	130644	103.676
rs6943762	7	86403263	C	T	-0.105098	0.0132	1.56892e-15	0.13	130644	63.393
rs6974218	7	110056000	C	A	-0.0548953	0.0089	6.80393e-10	0.382	130644	38.0444
rs35426637	7	110988593	T	G	-0.0622985	0.0093	2.1508e-11	0.324	130644	44.8734
rs79210963	7	24717969	C	T	0.0856015	0.0137	4.142e-10	0.108	130644	39.0411
rs2252074	7	104594253	G	T	0.0685037	0.0088	6.19156e-15	0.395	130644	60.5986
rs1593304	7	131619847	G	A	0.0641013	0.0111	7.44801e-09	0.801	130644	33.3494
rs73229090	8	27442127	A	C	-0.102602	0.0142	4.33711e-13	0.112	130644	52.2077
rs11136325	8	144870701	A	G	-0.0537967	0.0091	3.046e-09	0.579	130644	34.9485
rs79445414	8	33863561	C	T	0.1234	0.0222	2.79801e-08	0.04	130644	30.8976
rs6984242	8	60700469	A	G	-0.0546965	0.0087	3.85496e-10	0.6	130644	39.5258
rs1915019	8	89283689	G	A	-0.0570984	0.0098	6.574e-09	0.75	130644	33.9466
rs4129585	8	143312933	C	A	-0.0749962	0.0087	5.10858e-18	0.562	130644	74.3088
rs4921741	8	17070926	G	A	0.0559991	0.0098	1.20501e-08	0.261	130644	32.652
rs10957321	8	65605878	A	G	0.0475949	0.0086	3.48498e-08	0.511	130644	30.6284
rs10103330	8	4180090	A	T	0.067305	0.0108	5.06699e-10	0.194	130644	38.8371
rs10086619	8	111580570	G	A	0.0722052	0.0116	4.96798e-10	0.161	130644	38.7455
rs500102	9	77358745	C	T	-0.0517002	0.0088	4.87102e-09	0.591	130644	34.5159
rs2381411	9	36319928	C	T	0.050399	0.0088	1.25e-08	0.402	130644	32.8004
rs498591	9	14509105	T	A	0.0724954	0.0121	2.11398e-09	0.146	130644	35.8963
rs2078266	9	138378856	G	A	-0.0696007	0.0126	2.94097e-08	0.829	130644	30.5131
rs505061	9	22767164	A	C	0.0534957	0.0086	5.80403e-10	0.488	130644	38.6938
rs3824451	9	101071522	C	T	0.0655951	0.0118	2.53898e-08	0.153	130644	30.9014
rs6482437	10	18726326	C	A	0.0989036	0.0142	3.32583e-12	0.888	130644	48.5118
rs61857878	10	92789488	T	A	-0.0600974	0.0102	4.44099e-09	0.254	130644	34.7145
rs17731	10	3821561	A	G	0.0523992	0.0089	4.36999e-09	0.365	130644	34.6633
rs12771371	10	54063083	A	G	-0.0524027	0.0093	1.93999e-08	0.311	130644	31.7498
rs11191580	10	104906211	C	T	-0.131703	0.0155	1.77215e-17	0.09	130644	72.1985
rs2514218	11	113392994	T	C	-0.0704957	0.0092	1.34803e-14	0.344	130644	58.7151
rs72943392	11	81178838	C	G	0.0534957	0.0096	2.39299e-08	0.289	130644	31.0524
rs7113199	11	134247187	C	A	-0.0522983	0.0094	2.80098e-08	0.704	130644	30.9542
rs708228	11	57585662	T	C	0.0527997	0.0091	6.55602e-09	0.329	130644	33.6651
rs7112616	11	130805334	C	T	-0.0522034	0.0086	1.51702e-09	0.498	130644	36.8469
rs3802924	11	133827733	C	A	-0.0736036	0.0108	9.58297e-12	0.212	130644	46.4462
rs11027839	11	24389235	C	A	0.0515038	0.0086	2.398e-09	0.5	130644	35.8659
rs4636654	11	28642653	A	G	-0.0483043	0.0089	4.89204e-08	0.402	130644	29.4572
rs12285419	11	46343189	A	C	0.0849045	0.011	1.04809e-14	0.188	130644	59.5766
rs12293670	11	124612932	G	A	-0.0704957	0.0092	1.55704e-14	0.34	130644	58.7151
rs1860002	12	2413803	T	C	-0.0837987	0.0087	1.03896e-21	0.543	130644	92.7761
rs10861176	12	104631552	A	G	0.0555021	0.0098	1.588e-08	0.737	130644	32.075
rs4766428	12	110723245	T	C	0.0750038	0.0089	3.93097e-17	0.441	130644	71.021
rs12303743	12	72259954	C	G	0.0874988	0.0145	1.59001e-09	0.094	130644	36.414
rs1615350	12	123650335	T	C	-0.0736036	0.0098	4.91813e-14	0.744	130644	56.4087
rs12833624	12	124476873	T	C	0.0501992	0.009	2.773e-08	0.342	130644	31.1106
rs10876446	12	53760710	C	G	0.0540022	0.0094	1.02601e-08	0.312	130644	33.004
rs61937595	12	57682956	T	C	-0.130098	0.0162	1.1471e-15	0.092	130644	64.4928
rs6538539	12	95195293	T	G	-0.0567961	0.0086	4.42792e-11	0.549	130644	43.6154
rs2455415	13	38860697	T	C	0.0494949	0.0088	1.69001e-08	0.413	130644	31.6341
rs12877581	13	74325499	C	G	0.0596014	0.0099	1.80302e-09	0.277	130644	36.2445
rs9318627	13	79930079	C	A	-0.0611986	0.0088	4.35211e-12	0.4	130644	48.3635
rs2332700	14	72417326	G	C	-0.0750982	0.0099	3.87525e-14	0.753	130644	57.5425
rs10873538	14	104255569	G	T	0.0665031	0.0091	3.01023e-13	0.334	130644	53.4073
rs1953205	14	30300361	A	T	0.0499048	0.0089	2.21498e-08	0.485	130644	31.4416
rs12883788	14	33303540	T	C	0.0613011	0.0087	1.86209e-12	0.458	130644	49.6476
rs2999392	14	51655145	T	C	0.0517987	0.0094	3.05e-08	0.691	130644	30.3656
rs1540840	14	99733384	C	G	-0.0556996	0.0093	2.21197e-09	0.475	130644	35.8706
rs56205728	15	40567237	A	G	0.0630037	0.0097	1.007e-10	0.287	130644	42.188
rs4779050	15	83368738	G	T	-0.0579953	0.0089	7.27445e-11	0.633	130644	42.4625
rs62018952	15	44080737	C	T	0.0584027	0.0097	1.94102e-09	0.726	130644	36.2512
rs35351411	15	61872197	C	A	0.0635044	0.0087	2.21106e-13	0.544	130644	53.2806
rs2456020	15	78868398	T	C	-0.0815984	0.0102	1.12512e-15	0.241	130644	63.9975
rs4702	15	91426560	A	G	-0.0843044	0.0089	2.79383e-21	0.56	130644	89.7264
rs3814883	16	29994922	T	C	-0.0670977	0.0087	1.57616e-14	0.467	130644	59.4808
rs149165	16	58659307	G	T	-0.0481995	0.0087	3.00497e-08	0.446	130644	30.6935
rs4575535	16	89559297	G	A	0.0557982	0.0096	5.77006e-09	0.704	130644	33.783
rs8055219	16	13753384	A	G	0.0665031	0.0101	5.69246e-11	0.229	130644	43.3552
rs73292401	17	12875908	A	T	0.0676045	0.0109	5.47999e-10	0.192	130644	38.4679
rs57433322	17	19141582	G	C	-0.0830996	0.0139	1.992e-09	0.122	130644	35.7411
rs2696466	17	44289832	G	A	-0.0611986	0.0092	2.63694e-11	0.403	130644	44.2494
rs11664298	18	77578986	A	G	0.0773995	0.0108	8.93511e-13	0.193	130644	51.3604
rs9304548	18	27500959	A	C	-0.0567016	0.01	1.59401e-08	0.748	130644	32.1507
rs4632195	18	50746748	T	C	0.0471964	0.0086	4.58596e-08	0.52	130644	30.1176
rs9636107	18	53200117	G	A	0.0698969	0.0086	5.11446e-16	0.471	130644	66.057
rs72986630	19	11849736	T	C	0.112296	0.0179	3.59402e-10	0.068	130644	39.357
rs7251	19	50162909	G	C	-0.0641009	0.0094	8.29278e-12	0.328	130644	46.5021
rs1000237	19	19518316	A	T	0.0732053	0.0089	2.80027e-16	0.355	130644	67.6558
rs2053079	19	30987423	G	A	0.0598986	0.0101	3.00698e-09	0.237	130644	35.1715
rs4812325	20	37485458	A	G	0.0719042	0.0089	8.95983e-16	0.616	130644	65.2722
rs11696755	20	48105317	C	T	0.0636962	0.011	7.26006e-09	0.184	130644	33.5306
rs113264400	20	62150128	C	T	0.112296	0.0202	2.86497e-08	0.048	130644	30.9048
rs6001259	22	39247750	T	C	0.1915	0.0348	3.69598e-08	0.016	126538	30.2816
rs132582	22	39988175	T	C	-0.0509972	0.0086	3.25897e-09	0.545	130644	35.1638
rs5751191	22	42370991	C	T	0.0655951	0.0086	3.004e-14	0.501	130644	58.1763
rs8138941	22	50290678	A	G	0.0580953	0.0106	4.46396e-08	0.204	130644	30.0379
rs6010045	22	51103091	C	T	0.0548998	0.0095	7.44492e-09	0.698	130263	33.396

## Sheet: ST9
Supplementary Table 9. Instrumental variables for RCT.
SNP	CHR	BP	A1	A2	BETA	SE	PVAL	EAF	N	F
rs2732822	2	102815878	G	A	0.0527028	0.0094084	2.12295e-08	0.255144	390666	31.3788
rs76399673	1	38840973	G	A	-0.0777574	0.0142574	4.93015e-08	0.0961248	390666	29.7442
rs3852070	3	52178645	C	G	-0.0511509	0.00879291	5.98095e-09	0.406001	390666	33.8409
rs1223590	10	93999642	C	G	0.0462239	0.00830127	2.57253e-08	0.448465	390666	31.0059
rs10832191	11	14140543	C	T	-0.0475219	0.00866753	4.18755e-08	0.357712	390666	30.0605
rs62341030	4	173524131	G	A	0.08431	0.013628	6.15134e-10	0.0984943	390666	38.2731
rs4724960	7	7201668	G	A	0.0493547	0.00832128	3.00822e-09	0.440053	390666	35.1785
rs11770163	7	116777794	C	G	0.0503694	0.00859499	4.61966e-09	0.357124	390666	34.3434
rs141630337	7	73406440	T	C	-0.0746182	0.0130345	1.03645e-08	0.11891	390666	32.7718

[truncated: 3 more sheets: ST10, ST11, S12]
